# Supplementary material for: Standardization of laparoscopic trays using an inventory optimization model to produce immediate cost savings and efficiency gains
Source: PLoS One. 2022 Dec 29;17(12):e0276377. doi: 10.1371/journal.pone.0276377 (PMC9799292; doi:10.1371/journal.pone.0276377)
Supplement: S1 Data — (XLSX) [file pone.0276377.s002.xlsx]

## Sheet: Instrument and Tray Costs
General Surgery Laparoscopic Tray (Current State)									Time to reprocess	Time to reprocess
MSH Instrument Name	Q	Action Taken	Rationale	Costs/instrument ($)	Total cost ($)	Reprocessing Cost per Tool	Total Reprocessing Labour Cost	**reprocesing cost calculated via time study of MDRD technicians
Dissector	1	Moved to peel pack	Very low utilization	1200	1500	0.86	0.86		1.72	1.72
Debakey Flat	2	Moved to peel pack	Very low utilization	50	100	0.43	0.86		0.86	1.72
Crile	1	On new Universal Tray	Low utilization	60	60	0.43	0.43		0.86	0.86
Horizontal Clip Applier (Med Green)	1	On new Universal Tray	High utilization	1400	1400	0.86	0.86		1.72	1.72
Suction Irrigator	4	Replaced with Stryker	Superior performance	200	800	0.43	1.72		0.86	3.44
Endoclench (Bowel Grasper)	3	On new Universal Tray	High utilization	1300	3900	0.86	2.58		1.72	5.16
Lap Scissors (Endoshears)	1	Replace with disposable or sharpen	Dull in set, disposable preferred	1500	1500	0.86	0.86		1.72	1.72
L Hook	1	On new Universal Tray	High utilization	1200	1200	0.43	0.43		0.86	0.86
Claw Forceps (Mother in law)	1	Moved to Lap Chole Tray	Only used with Lap Chole tray	140	140	0.43	0.43		0.86	0.86
Senn Retractors	2	Moved to modular trays	High utilization	60	120	0.19	0.38		0.38	0.76
Right angle retractor	2	Moved to modular trays	High utilization	60	120	0.19	0.38		0.38	0.76
Peel Pack Items Commonly Requested									0	0
Maryland Dissector	1	On new Universal Tray	High utilization	1400	1400	1.85	1.85		3.7	3.7
Needle Driver	2	Peel-pack, picked always available	Surgeon/ service specific	60	120	1.42	2.84		2.84	5.68
Total	22				12360		14.48			28.96
Gynecology Laparoscopic Tray (Current State)
MSH Instrument Name	Q	Action Taken	Rationale	Costs/instrument ($)	Total cost ($)	Reprocessing Cost per Tool	Total Reprocessing Cost		Time to reprocess	Time to reprocess
Rounded/ Bullet graspers	2	On new Universal Tray	Low utilization, sufficient graspers in Universal tray	1400	2800	0.86	1.72		1.72	3.44
Fundus Grasper (Atraumatic Allis)	1	Removed	Low utilization	1400	1400	0.86	0.86		1.72	1.72
Needle nose grasper (toothed)	1	Removed	Rarely used	1400	1400	0.86	0.86		1.72	1.72
Maryland Dissector	1	On new Universal Tray	All three services use	1400	1400	0.86	0.86		1.72	1.72
Stryker Suction Irrigator	1	On new Universal Tray	All three services use	800	800	0.86	0.86		1.72	1.72
L Hook	1	On new Universal Tray	All three services use	1200	1200	0.86	0.86		1.72	1.72
Probe	1	Removed	Rarely used	1200	1200	0.86	0.86		1.72	1.72
Bipolar forcep	1	Replaced with Vendor Peel Pack	Vendor preferred (Wolff)	100	100	0.43	0.43		0.86	0.86
Peel Pack Items Commonly Requested							0		0	0
Fundus Grasper/ Bowel Grasper/ Wavy Grasper	3	On new Universal Tray	High utilization	1300	3900	1.85	5.55		3.7	11.1
Maryland Dissector	1	On new Universal Tray	High utilization	1400	1400	1.85	1.85		3.7	3.7
Needle Driver	2	Peel-pack, picked always available	Surgeon/ service specific	60	120	1.44	2.88		2.88	5.76
Total	15				15720		17.59			35.18
Gyne-Onc Laparoscopic Tray (Current State)
MSH Instrument Name	Q	Action Taken	Rationale	Costs/instrument ($)	Total cost ($)	Reprocessing Cost per Tool	Total Reprocessing Cost		Time to reprocess	Time to reprocess
Small Tip Lap Clinch	2	Removed	Not preferred	1300	2600	0.86	1.72		1.72	3.44
Hunter Grasper	2	Removed	Not preferred	1400	2800	0.86	1.72		1.72	3.44
Duckbill Grasping Forcep	2	On new Universal tray	High utilization	1400	2800	0.86	1.72		1.72	3.44
Maryland Dissector	1	On new Universal tray	High utilization	1400	1400	0.86	0.86		1.72	1.72
Suction irrigator (Stryker) x1	1	On new Universal tray	Superior performance	800	800	0.86	0.86		1.72	1.72
L Hook	1	On new Universal Tray	High utilization	1200	1200	0.86	0.86		1.72	1.72
Lap Scissors (Endoshears)	1	Replace with disposable or sharpen	Dull in set, disposable preferred	1500	1500	0.86	0.86		1.72	1.72
Needle driver	1	Peel-pack, picked always available	High utilization	60	60	0.43	0.43		0.86	0.86
Peel Pack Items Commonly Requested							0		0	0
Maryland Dissector	1	On new Universal Tray	High utilization	1400	1400	1.85	1.85		3.7	3.7
Total	12				14560		10.88			21.76
Universal Laparoscopic Tray
Instrument Name	Q	Ratchet		Costs/instrument ($)	Total cost ($)	Reprocessing Cost per Tool	Total Reprocessing Cost		Time to reprocess	Time to reprocess
Bowel Wavy Grasper "Lap Endo Clinch" (ratchet)	2	Y		1300	2600	0.86	1.72		1.72	3.44
Bowel Wavy Grasper "Lap Endo Clinch" (non)	1	N		1300	1300	0.86	0.86		1.72	1.72
Maryland Dissector	2	N		1400	2800	0.86	1.72		1.72	3.44
Rounded (Duckbill) Grasper	2	N		1300	2600	0.86	1.72		1.72	3.44
Suction Irrigator Stryker	1	n/a		800	800	0.86	0.86		1.72	1.72
L-Hook	1	n/a		1200	1200	0.86	0.86		1.72	1.72
Horizon Clip Applier (Med) Green	1	n/a		1400	1400	0.86	0.86		1.72	1.72
Reusable Laparoscopic Shears/ Scissors	1	N		1500	1500	0.86	0.86		1.72	1.72
Laparoscopic Kocher	1	Y		1500	1500	0.86	0.86		1.72	1.72
Peel Pack Items Picked for General Surgery Cases							0		0	0
Needle driver (Surgeon Specific)	1			1500	1500	1.85	1.85		3.7	3.7
Bipolar Forcep (Vendor)	1			60	60	1.42	1.42		2.84	2.84
Peel Pack Items Picked for Gynecology Cases							0		0	0
Needle driver (Surgeon Specific)	1			1500	1500	1.42	1.42		2.84	2.84
Total Laparoscopic Instruments	12				15700		15.01			30.02

## Sheet: Tray Standardization
Current State Trays	Demand	Std Dev	CSL	Z Score	Q	Rounded	Procurement Cost/Tray	Total Procurement Cost	Number of Instrument/Tray	Total Number of Instruments	Reprocessing Cost per Tray	Procedures per Year	Reprocessing Cost
General Surgery	4.6	2.1	0.99	2.32635	9.48533	10	12360	123600	22	220	14.48	1548	22415
Gyne Surgery	2.8	2.1	0.99	2.32635	7.68533	8	15720	125760	12	96	17.59	898	15795.8
Gyne Onc	1.8	1.2	0.99	2.32635	4.59162	5	14560	72800	15	75	10.88	323	3514.24
Total						23	42640	322160		391			41725.1
Future State Trays
Universal Tray	9.2	3.20312	0.99	2.32635	16.6516	17	15700	266900	15	255	15.01	2769	41562.7
Savings						Difference in procurement costs	55260					162.41
						Total savings ST tray	55422.4
